# Supplementary material for: Effect of six different autorefractor designs on the precision and accuracy of refractive error measurement
Source: PLoS One. 2022 Nov 28;17(11):e0278269. doi: 10.1371/journal.pone.0278269 (PMC9704684; doi:10.1371/journal.pone.0278269)
Supplement: S1 Data — (XLSX) [file pone.0278269.s001.xlsx]

## Sheet: Sheet1
	M (Sub.refraction-AR)						J0 (Sub.refraction-AR)						J45 (Sub.refraction-AR)						Sphere diff (Sub.refraction-AR)
Subject	VX	WA	NIII	NH	PO	SN	VX	WA	NIII	NH	PO	SN	VX	WA	NIII	NH	PO	SN	VX	WA	NIII	NH	PO	SN
1	0.375	-0.125	0.125	-0.125	0.375	0.5	-0.123101	-0.117214	0.123101	0.123101	-0.111822	0.118739	-0.021706	-0.0472033	0.021706	0.021706	-0.063799	-0.103218	0.25	-0.25	0.25	0	0.25	0.5
2	-0.25	-0.25	-0.625	-0.5	-0.25	-0.125	-0.0264987	-0.15524	-0.125	-0.249315	-0.00611794	0.115315	0.0769577	-0.121287	1.53081e-17	-0.0130661	0.0386271	0.0689093	-0.25	-0.25	-0.5	-0.5	-0.25	-0.25
3	0.625	0.125	0	1.375	1.25	0.75	0.094457	-0.014262	0.164633	-0.313807	0.0981493	-0.079306	0.0855051	0.138531	0.189498	-0.0712127	0.231042	0.0183092	0.5	0	-0.25	1.25	1	0.75
4	-0.25	0.875	0.375	-0.25	-0.125	0.625	0	0.0957556	-0.0803485	-0.240315	-0.374772	-0.123784	0	0.0803485	0.0957556	-0.0689093	-0.0130873	-0.0173966	-0.25	0.75	0.25	-0.5	-0.5	0.5
5	1.125	1	0.75	1.375	1.125	1.125	-0.116294	-0.0327556	0.00294445	-0.363861	-0.128938	-0.116294	-0.0559274	0.0853311	-0.0127538	-0.0907207	-0.176226	-0.0559274	1.25	1	0.75	1.75	1.25	1.25
6	-0.125	0.25	-0.625	0.625	-0.375	-0.125	0.0569576	0.169307	0.0416206	0.26969	0.090624	0.0985013	-0.143442	-0.198238	-0.179573	-0.320897	-0.0874113	-0.0769577	0	0.5	-0.5	1	-0.25	0
7	-0.25	-0.25	-0.25	2.25	0.125	0	0.0976666	0.207259	0.207259	-0.197249	0.126911	-0.0403076	-0.364497	-0.139798	-0.139798	0.154094	-0.0440427	-0.105005	-0.25	0	0	2	0.25	0
8	0	-0.375	-0.375	0	-0.125	0	0.045988	-0.109718	-0.0450868	-0.0349507	-0.0239111	-0.263611	-0.0399767	-0.0635904	-0.128221	0.0499148	-0.143606	-0.0519029	0	-0.5	-0.5	0	-0.25	-0.25
9	0.5	0	0.125	0.5	0.125	0.5	-0.0130338	0.151006	-0.00911472	0.00975183	0.108253	0.0780129	-0.0322598	0.0549616	0.158237	0.0144577	-0.0625	0.058787	0.5	0	0	0.5	0.25	0.5
10	0.25	0.375	-0.125	0.625	0	0.5	0.228795	-0.162648	0.116311	0.0908458	-0.0297576	-0.0377238	-0.101889	-0.146939	-0.0470213	-0.207801	-0.0864223	-0.151302	0.5	0.25	0	0.75	0	0.5
11	0.125	0.375	-0.125	0.25	-0.25	-0.25	0.138262	0.134168	0.0365779	0.0134151	0.0143271	0.00851362	-0.0848161	-0.00670602	0.14357	-0.0412873	-0.0499644	-0.0200568	0	0.25	-0.25	0.25	-0.25	-0.25
12	0.25	0.25	0.125	1	-0.125	0.625	-0.00723393	0.0587776	0.117462	-0.00563939	-0.0683246	-0.103275	0.034033	0.153121	0.0427525	0.0210465	-0.12453	-0.0746154	0.25	0.25	0.25	1	-0.25	0.5
13	1.125	0.625	0.25	1.375	0.375	1.375	-0.108253	-0.0985013	-0.00872487	-0.121287	-0.0734732	-0.0698991	-0.0625	0.0769577	0.249848	-0.0302402	-0.101127	-0.10363	1	0.5	0	1.25	0.25	1.25
14	0.25	-0.75	-0.375	0.5	0.25	0.625	0.0547964	0.0378632	-0.0668156	0.0123463	0.00453779	0.124696	0.112349	0.098637	0.169416	0.063516	0.0431742	0.00871956	0.25	-0.75	-0.5	0.5	0.25	0.75
15	0.5	-0.125	0.25	1.25	0.125	0.125	0	0.125305	0.321619	0.0242114	0.132596	0.127739	-1.53081e-16	0.0174497	0.220419	-0.172273	-0.0868241	0.0522642	0.5	0	0.5	1.25	0.25	0.25
16	0.125	-0.125	0	0.625	0	-0.125	-0.0268211	-0.0510504	-0.145986	-0.0898675	0.121754	-0.0811426	-0.124555	-0.114765	0.00765078	-0.109999	-0.0951249	-0.109999	0.25	0	0	0.75	0	0
17	0.375	0.125	-0.25	-0.5	0.25	0.125	0.0427525	-0.0386271	-0.00872487	0.212012	0.101684	-0.125	0.132538	0.131118	0.000152293	0.11752	0.0216136	0.25	0.5	0.25	-0.25	-0.5	0.25	0.25
18	0.625	0	-0.875	1	0.25	-0.25	-0.116882	-0.323101	-0.133357	-0.968387	0.0785549	0.0498824	-0.052566	-0.0218054	-0.0322214	-0.24456	-0.130737	-0.0768121	0.75	0.25	-0.75	1.5	0.25	-0.25
19	0.25	0.375	-0.125	0.125	0.5	0.125	-0.164389	-0.25	-0.160697	-0.167283	0.220419	-0.279596	-0.0379522	0.0580127	-0.183489	-0.189214	-0.0716186	0.0395188	0.25	0.25	0	0.25	0.5	0
20	-0.25	-0.25	0	0	-0.375	-0.125	0.0111391	0.00022844	0.0145269	0.00022844	0.35755	-0.124695	0.0907207	0.0130873	0.103364	0.0130873	-0.499695	-0.0174497	-0.25	-0.25	0	0	-0.5	-0.25
21	0.25	0	-0.5	0.25	0	0.25	0.0542932	0.135232	-0.0335271	-0.225303	0.116749	-0.120298	-0.0276638	-0.117555	0.00961374	-0.0276638	-0.0879768	0.0126439	0.25	0	-0.5	0.25	0	0.25
22	0	0	-0.25	0.5	0	0.25	-0.100562	0	0.043412	0.105347	0.137604	-0.094192	-0.097112	0	-1.38778e-17	-0.0302079	-0.0762751	-0.0762751	0	0	-0.25	0.5	0	0.25
23	0.125	-0.125	0	0.375	0	0.125	-0.108382	-0.110885	0.0257521	-0.113511	-0.00475263	-0.108382	-0.0625807	-0.0590067	-0.0552256	-0.0555221	0.00731841	-0.0625807	0.25	0	0	0.5	0	0.25
24	-0.125	-0.625	-0.125	0	-0.75	0.25	-0.110368	-0.114193	-0.118882	-0.185786	-0.167283	0	-0.0586839	-0.0508421	0.0386271	0.167283	0.185786	0	-0.25	-0.75	-0.25	-0.25	-1	0.25
25	0.25	0.125	-0.5	0.375	0.875	-0.125	0	-0.0531615	0.160758	0.327764	-0.0243395	-0.0531615	0	0.186268	0.495501	0.532805	-0.129406	0.186268	0.25	0.25	0	1	0.75	0
26	0	-0.125	0.25	0.5	-0.125	0.625	-0.234923	-0.213217	-0.00312719	-0.234923	-0.359238	-0.113636	-0.085505	0.0375959	0.00814661	-0.085505	-0.072439	-0.0552648	0.25	0	0.25	0.75	0	0.75
27	0.75	-0.25	2.25	2.875	0.5	2.125	0.216506	0.240315	0.244537	0.331105	0.247567	0.124315	0.375	0.318909	0.301978	0.426052	0.284793	0.263066	0.75	-0.25	2.25	2.75	0.5	2.25
28	0	-0.625	-0.25	0.25	0.25	0	-0.0174753	0.0928931	-0.281878	-0.0272646	-0.0302079	-0.0318024	0.0249574	0.0836413	0.0967286	0.118096	0.0619353	0.0749218	0	-0.5	-0.5	0.25	0.25	0
29	0.125	-0.25	-0.25	0.125	0	0.125	-0.110368	0	0	0.124315	0.202254	0.124924	0.0586839	0	0	-0.0130661	-0.146946	0.00436244	0	-0.25	-0.25	0	-0.25	0
30	0	0	-0.375	-0.25	0	0.25	0.062336	0.0287071	0.215727	-0.171146	-0.0649935	-0.0885191	0.0668472	0.0267698	0.0838983	0.183637	-0.0438387	-0.0553129	0	0	-0.5	0	0	0.25
31	0.5	1.375	0.875	1.375	0.375	0.875	0	0.0344547	-0.101127	0.0386271	-0.0985013	-0.0508421	0	-0.120158	0.0734732	-0.118882	-0.0769577	-0.114193	0.5	1.25	0.75	1.25	0.25	0.75
32	0.25	0	-0.875	1.25	0.125	-0.25	0.00273599	0	0.374087	-0.249391	0.133771	0.00114081	0.0260312	-0.0523174	-0.0261587	-0.0697565	0.0427507	-0.0653569	0.25	0	-0.5	1	0.25	-0.25
33	-0.375	-0.5	-0.25	0.125	-0.25	-0.25	-0.118882	0	0	-0.0344547	0	0	-0.0386271	0	0	0.120158	0	0	-0.5	-0.5	-0.25	0	-0.25	-0.25
34	-0.5	-0.25	-0.5	-0.25	-0.25	-0.25	-0.0266532	0.0317852	0.172246	-0.0526422	-0.0236776	0.0114435	-0.0223647	0.0141517	-0.0397661	-0.0673789	-0.0191737	0.00634324	-0.5	-0.25	-0.5	-0.25	-0.25	-0.25
35	-0.125	-0.125	-0.5	0.5	0.125	-0.25	-0.104071	-0.110608	-0.193703	0.0183092	-0.104071	-0.000608616	-0.0886181	-0.072439	0.211786	-0.0531739	-0.0886181	0.00870362	-0.25	-0.25	-0.75	0.5	0	-0.25
36	0.25	0.5	0.625	1.125	0.5	0.75	-0.00388755	-0.124924	0.18389	-0.0586839	-0.117368	-0.172877	-0.00198081	0.00436244	0.049888	0.110368	0	0.0595264	0.25	0.5	0.5	1.25	0.5	0.75
37	0.375	0.375	-0.125	0.375	-0.125	0.125	-0.378602	-0.13263	0.166842	-0.123545	-0.133771	-0.133771	-0.155893	-0.0297112	0.0322178	-0.15963	-0.095068	-0.0427507	0	0.25	0	0.25	-0.25	0
38	-0.25	-0.5	-1	0.625	-0.375	-0.5	0	0.0137073	0.0108663	-0.124315	0.152875	0.0202441	0	-0.0593729	-0.0511221	-0.0130661	-0.0542163	-0.075552	-0.25	-0.5	-1	0.5	-0.25	-0.5
39	-0.625	-0.625	-0.5	-1.125	-0.375	-0.5	-0.124924	-0.0698991	0	0.124924	-0.124696	0	-0.00436244	0.10363	0	0.00436244	0.00871956	0	-0.75	-0.75	-0.5	-1	-0.5	-0.5
40	-0.25	-0.625	-0.75	-0.375	-0.25	-0.5	0.0214863	-0.0875182	-0.191511	-0.0519169	0.0737505	-0.0233523	-0.0275012	-0.0905208	-0.160697	-0.145342	-0.118025	0.0259354	-0.25	-0.5	-0.5	-0.25	-0.25	-0.5
41	-0.125	-0.375	-0.125	-0.25	-0.25	-0.125	-0.106006	-0.0836413	-0.0651181	0	0	-0.118882	0.0662399	-0.0928931	0.369303	0	0	0.0386271	-0.25	-0.5	-0.5	-0.25	-0.25	-0.25
42	0	-0.5	-0.375	0.375	0.25	0.125	0.0479662	0.0312955	-0.0769577	-0.0769577	0.0187979	0.167579	0.0941389	0.161001	0.0985013	0.0985013	0.17885	0.150479	0	-0.5	-0.25	0.5	0.25	0
43	-0.625	-0.25	-0.625	-0.125	-0.375	-0.75	-0.0734811	-0.00712895	0.162613	-0.0972811	-0.121015	-0.0975986	0.146742	-0.0109776	0.060901	0.0813518	0.0448044	-0.104662	-0.5	-0.25	-0.75	0	-0.25	-0.75
44	-0.125	0.125	-0.125	-0.125	0.125	-0.25	0.125831	0.123101	0.0800941	-0.119455	0.125831	0.00546865	0.00446848	0.021706	0.154068	-0.0563932	-0.134705	-0.0782054	-0.25	0	-0.25	0	0	-0.25
45	0.375	0.25	0.375	0.625	0	0.125	0.154844	0.0260676	-0.0918108	-0.102313	0.0152896	-0.115379	0.0728101	0.0645195	0.11628	0.0741579	0.0313484	0.0515268	0.25	0.25	0.5	0.75	0	0.25
46	-0.125	0	0	0	0.375	0	-0.0928931	0.00595126	-0.28406	-0.0262258	0.021397	0.0250893	-0.0836413	-0.00638194	-0.00372742	0.0348028	-0.169765	-0.0242285	-0.25	0	-0.25	0	0.25	0
47	0.25	-0.125	-0.375	-0.25	-0.125	-0.375	0.103364	0.059952	0.228364	-0.127509	0.103364	0.00167985	-0.0145269	0.114271	0.143967	0.0649691	0.110473	0.132087	0.25	0	-0.25	-0.25	0	-0.25
48	-0.125	0.375	-0.125	-0.5	0.125	0.25	0.127686	0.120589	0.155382	0.015337	0.131648	-0.0144206	0.0186648	0.0346059	0.282173	-0.0361316	0.0108897	0.0502907	0	0.5	0	-0.5	0.25	0.25
49	0	-0.125	-0.375	0.25	0	0	0.279263	0.150614	0.139736	0.0268301	0.271667	0.0291108	0.117368	0.065178	0.220732	0.152161	0.0305438	0.108643	-0.25	-0.25	-0.5	0.25	-0.25	0
50	0.625	0.125	0.5	0.875	0.375	0.875	0.0586839	0.0468258	-0.0519779	-0.0698991	0.0302402	-0.123784	-0.110368	-0.115898	0.244537	-0.10363	-0.121287	0.0173966	0.5	0	0.25	0.75	0.25	0.75
51	0.5	0	-0.5	-0.375	-0.5	-0.375	0.601492	0.219613	0.297289	0.471123	0.383901	0.349049	-0.0632193	0.196468	0.43601	0.551138	-0.0746228	0.0523562	0.5	0.25	0	0.25	-0.5	-0.25
52	0	0	-0.375	0.375	-0.125	-0.25	0.100118	0.0613009	0.303015	0.0957556	0.0957556	0.00892326	0.0445754	0.0398093	0.0594498	-0.0803485	-0.0803485	0.00956902	0	0	-0.5	0.5	0	-0.25
53	-0.125	-0.375	-0.375	0	0.75	0.25	-0.0586839	-0.0586839	0.0811143	0.0216645	-0.183379	-0.166937	0.110368	0.110368	0.317628	0.0146129	0.119088	0.172868	0	-0.25	-0.5	0	0.75	0.25
54	0.5	0.375	-0.125	0.375	0.5	0.375	-0.179971	-0.0586839	-0.00670602	-0.0586839	-0.0200568	-0.0586839	0.140609	0.110368	0.354905	0.110368	-0.00851362	0.110368	0.5	0.5	-0.25	0.5	0.5	0.5
55	0.375	0.375	-0.125	0.625	0.25	0.75	-0.0769577	0.0868323	6.88864e-17	-0.0386271	0	0	0.0985013	0.0899175	0.375	0.118882	0	0	0.25	0.25	-0.5	0.5	0.25	0.75
